# Supplementary material for: H1N1 Influenza A Virus Protein NS2 Inhibits Innate Immune Response by Targeting IRF7
Source: Viruses. 2022 Oct 31;14(11):2411. doi: 10.3390/v14112411 (PMC9694023; doi:10.3390/v14112411)
Supplement: Supplementary file 1 [file viruses-14-02411-s001.zip]

Archive with 1 entries (1 files):
- viruses-1977020-supplementary.pdf
